# Supplementary material for: Cobinamide, a Vitamin B12 Analog, Attenuates Benzo[a]pyrene and Pyrene Toxicity Through Selective Redox Modulation
Source: Toxics. 2026 May 15;14(5):439. doi: 10.3390/toxics14050439 (PMC13211721; doi:10.3390/toxics14050439)
Supplement: Supplementary file 1 [file toxics-14-00439-s001.zip]

Archive with 1 entries (1 files):
- toxics-4255442-supplementary.pdf
